# Supplementary material for: Analysis of Ferric Protoporphyrin IX Effects on Human Platelets: Hematin Is a More Potent Agonist than Hemin
Source: Cells. 2025 Feb 11;14(4):255. doi: 10.3390/cells14040255 (PMC11853094; doi:10.3390/cells14040255)
Supplement: Supplementary file 1 [file cells-14-00255-s001.zip]

Archive with 1 entries (1 files):
- cells-3423777-supplementary.pdf
